# Supplementary material for: Norovirus infection causes acute self-resolving diarrhea in wild-type neonatal mice
Source: Nat Commun. 2020 Jun 11;11:2968. doi: 10.1038/s41467-020-16798-1 (PMC7289885; doi:10.1038/s41467-020-16798-1)
Supplement: Supplementary file 3 — Source Data [file 41467_2020_16798_MOESM3_ESM.xlsx]

## Sheet: Figure 1
Source Data for Figure 1
Figure 1a - relative weights in B6 mice
dpi	mock						MNV-1								MNV-3						MNV-CR6
0	100	100	100	100	100	100	100	100	100	100	100	100	100	100	100	100	100	100	100	100	100	100	100	100	100	100	100	100
1	101.5	101.953	102.232	100.93	98.5366	101.058	100	99.5968	100	96.8127	97.6378	100.897	100.457	99.5556	101.493	101.389	99.5556	100.755	100.784	101.533	104.306	100.37	100.709	101.095	98.9474	98.9796	98.0769	100
2	101	99.2188	100	98.1395	101.463	103.704	101.619	99.1936	98.2979	97.6096	97.2441	99.1031	99.5434	100.889	100.498	102.315	94.2222	102.641	102.745	101.916	103.828	98.5185	99.2908	100	101.053	98.6395	98.4615	100.343
3	101.5	100.781	100.893	100.465	99.5122	101.587	102.834	98.7903	101.702	101.195	97.2441	100	99.5434	100	101.493	100.926	96	103.774	105.49	102.682	103.349	98.5185	100	99.635	102.105	98.6395	100	101.027
4	102	101.172	100.446	100.465	99.5122	102.116	104.049	100.806	102.979	99.2032	100.787	102.691	98.6301	100	102.985	100	98.6667	104.151	103.529	102.299	103.349	100.741	100.709	101.46	101.053	98.2993	100.385	98.2877
5	102.5	101.562	101.339	100	99.5122	101.587	105.263	102.016	103.404	99.2032	101.181	104.036	97.2603	100.444	99.5025	97.2222	98.6667	103.019	103.529	102.299	104.785	100.37	101.418	101.095	101.754	97.9592	98.4615	100.343
6	104.5	101.953	102.232	100.93	101.951	102.116	103.644	102.419	102.128	100	99.6063	104.933	98.6301	103.111	100.995	100.463	96.8889	103.774	105.882	104.981	107.177	101.111	101.773	101.46	101.754	97.9592	99.6154	97.6027
7	102	101.172	101.339	100.465	99.5122	101.587	104.049	102.016	102.979	100	98.8189	101.794	98.1735	101.778	101.99	100	97.7778	104.151	105.098	104.215	103.828	100.741	101.064	101.46	101.403	98.2993	100	98.2877
Figure 1a - relative weights in Ifnar1-/- mice
dpi	mock						MNV-1								MNV-3							MNV-CR6
0	100	100	100	100	100	100	100	100	100	100	100	100	100	100	100	100	100	100	100	100	100	100	100	100	100	100	100	100
1	104.737	103.395	101.02	97.6636	102.326	100	108.02	103.377	102.927	105.608	103.061	100.476	103.182	103.478	111.581	114.145	103.084	102.692	101.071	99.0385	100.433	105.787	104.222	101.81	99.6241	101.111	100	101.117
2	99.7608	100.189	101.02	95.7944	100.465	103.349	101.139	95.6201	89.7561	95.7944	90.8163	95.2381	94.0909	93.913	100.579	104.007	102.643	101.538	100	95.6731	99.5671	101.435	99.4109	99.5475	100.376	98.8889	101.087	105.028
3	101.962	100.707	103.061	100.467	100	103.828	88.3663	85.4881	80	85.514	80.102	83.3333	82.7273	83.4783	101.737	101.799	97.7974	104.231	91.7857	85.5769	97.4026	104.537	105.547	98.19	100.376	100.741	104.891	108.38
4	103.254	104.055	102.551	97.1963	100.465	102.392	81.6337	76.3588		79.9065		77.1429			102.606	108.013	99.5595	103.846	90.3571	78.3654	94.8052	104.583	106.824	100.453	102.256	100	105.978	108.38
5	103.971	104.149	102.041	99.0654	101.861	104.785									106.196	111.611	102.203	105.769	92.8571		95.2381	104.954	105.94	100.453	101.88	100.741	103.804	108.38
6	100	94.5309	104.592	100	103.256	103.828									103.358	110.384	103.524	102.308	100.714		100.433	104.12	105.744	101.358	103.759	100	104.891	108.38
7	107.751	107.355	103.571	99.5327	105.116	104.306									112.623	115.29	106.608	102.692	98.9286		101.299	107.222	112.42	100	102.632	100	105.435	108.939
Figure 1b - survival kinetics in Ifnar1-/- mice
dpi	mock	MNV-1	MNV-3	MNV-CR6
14	0		0	0
14	0		0	0
4		1
4		1
3		1
3		1
4		1
4		1
14	0
14	0
14	0
14	0
3		1
3		1
4			1
14			0
14			0
14			0
14			0
14				0
14				0
14				0
14				0
14				0
Figure 1d-e - fecal scores in 3-d old BALB/c pups
dpi	mock																			MNV-1																					MNV-3
0	0	0	0	0	0	0	0	0	0	0	0	1	0	0	0	0	0	0	0	0	0	0	0	0	0	0	0	0	0	0	0	0	0	0	0	0	0	0	0	0	0	0	0	0	0	0	0	0	0
0.25	0	2	0	0	0	0	0	0	0	1	0	1	1	2	1	0	1	0	0	0	3	0	0	1	0	0	0	0	0	0	1	0	0	0	0	0	0	0	1	0	2	0	1	3	1	1	0	0	1
0.5	0	0	2	0	0	0	0	1	1	1	0	0	0	0	1	1	0	0	0	0	0	0	2	0	0	0	0	0	0	0	0	0	0	1	0	2	0	0	0	0	0	0	0	0	0	0	0	0	0
0.75	1	0	0	1	2	0	0	0	0	0	0	0	0	0	0	2	0	0	0	0	0	0	2	0	4	0	0	3	2	3	0	0	0	0	0	0	0	0	0	0	0	1	0	0	0	0	1	0	0
1	0	0	2	0	0	0	1	1	0	0	0	0	0	0	1	2	0	1	1	0	3	0	0	0	0	0	0		0	0	0	1	1	0	0	0	0	0	1	0	1	1	0	1	0	0	0	0	0
1.25	0	0	0	0	0	0	0	0	0	0	0	0	0	0	0	0	0	2		0	0	0	0	0	0	0	0		2	0	0	0	0	2	0	0	0	0	0	0	1	0	0	0	1	0	1	2	0
1.5	0	0	2	1	0	2	0	0	0	0	1	0	1	0	0	1	0	0		4	0	0	0	0	4	0	0		0	0	0	2	0	1	2	0	2	0	4	2	0	0	0	0	0	1	0	0	2
1.75	0		0	0	0	0	1	0	0	0	1	0	0	0	0	1	1	1		4	3	0	4	4	0	4	0		3	3	2	0	0	4	0	4	3	4	3	0	0	1	0	0	2	0	0	0	0
2	1		0	0	0		1	0	0	0	1	0	0	0	2	1	1			3	3	2	4	3	4	0	0		3	4	2	3	2	4	2	4	3	0	4	3	0	2	1	1	2	0	0	0	3
2.25	2		2	1	0		0	2	0	2	2	0	0	1	1	0	0			3	0	3	4	3	4	0	0			4	0	0	0	4	0	4	0	4	3	4	0	0	0	0	3	0	0	0	3
3	0		1	1			1	1	1	0	0		0	1	1	0	1			3	0	2	3	3	3	3				3	3	0	0	3	0	3	3	0		0	0	1	1	2	0	2	0	1	0
4	2		1	0			0	0	0	0	0		0	0	0	1	1			0	2	0	0	2	2	0					3		3		0	0	0	0		2	1	1	1	0	0	0	2	0	0
[truncated: 40 more columns]

## Sheet: Figure 2
Source data for Figure 2
Figure 2a-b - MNV-1 dosing
dpi	10^8																					10^7										10^6										10^5
0	0	0	0	0	0	0	0	0	0	0	0	0	0	0	0	0	0	0	0	0	0	0	0	0	0	0	0	0	0	0	0	0	0	0	0	0	0	0	0	0	0	0	0	0	0	1	0	0	0
0.25	0	3	0	0	1	0	0	0	0	0	0	1	0	0	0	0	0	0	0	1	0	0	0	1	0	0	0	0	0	0	0	0	0	0	0	0	0	0	0	0	0	0	1	0	0	1	0	0	0
0.5	0	0	0	2	0	0	0	0	0	0	0	0	0	0	1	0	2	0	0	0	0	0	0	1	0	0	0	1	0	1	0	2	1	0	2	1	0	0	1	0	0	0	0	0	0	1	0	0	0
0.75	0	0	0	2	0	4	0	0	3	2	3	0	0	0	0	0	0	0	0	0	0	1	0	0	0	1	0	0	0	3	0	0	0	0	0	0	0	1	0	1	1	1	0	0	0	0	1	0	0
1	0	3	0	0	0	0	0	0		0	0	0	1	1	0	0	0	0	0	1	0	0	0	0	0	3	0	0	0	4	1	0	0	3	0	2	0	0	1	0	0	0	0	0	0	0	0	0	0
1.25	0	0	0	0	0	0	0	0		2	0	0	0	0	2	0	0	0	0	0	0	0	0	0	0	0	0	0	0	0	2	0	1	0	0	0	0	1	0	1	2	2	0	0	0	0	0	1	0
1.5	4	0	0	0	0	4	0	0		0	0	0	2	0	1	2	0	2	0	4	2	0	1	0	0	0	0	4	1	0	0	0	0	0	0	0	0	0	2	2	0	2	0	0	2	0	2	0	2
1.75	4	3	0	4	4	0	4	0		3	3	2	0	0	4	0	4	3	4	3	0	0	3	0	0	0	0	0	0	0	3	0		0	0	0	0	0	2	4	1	0	0	0	0	0	0	0	2
2	3	3	2	4	3	4	0	0		3	4	2	3	2	4	2	4	3	0	4	3	2	2	3	0	3	0	0	0	4	3	0		2	0	2	0	2		3	3	1	0	0	0	0	0	0	3
2.25	3	0	3	4	3	4	0	0			4	0	0	0	4	0	4	0	4	3	4	2	3	2	2	3	0	3	0	0	3	0		0	0	0	0	0		0	2	1	2	0	0	0	3	0	3
3	3	0	2	3	3	3	3				3	3	0	0	3	0	3	3	0		0	3	2	0	0	3	2	0	3	3	0			2	0	2		4		3	3	0	1	2	1	2	4	0
4	0	2	0	0	2	2	0					3		3		0	0	0	0		2	0	0	0	0	0	2		2	2	0			3		2				0	0	0	0	0	0	0	0	0
5	1	1	1	2	1	1	2					2		3		0	0	3	0		0	0	0	0	2		1		1	0	1					0				1	2	0	1	0	0	1	0
Figure 2c-d - age effect
dpi	3 d old																					4 d old
0	0	0	0	0	0	0	0	0	0	0	0	0	0	0	0	0	0	0	0	0	0	0	0	0	0	0	0	0	0	0	0	0	0	0	0	0	0	0	0	0	0	0	0	0	1	1	0	0	0
0.25	0	3	0	0	1	0	0	0	0	0	0	1	0	0	0	0	0	0	0	1	0	0	1	0	2	0	0	0	0	0	0	0	1	0	0	0	0	0	0	0	0	0	0	1	2	0	1	0	0
0.5	0	0	0	2	0	0	0	0	0	0	0	0	0	0	1	0	2	0	0	0	0	0	0	0	3	0	0	0	0	0	0	0	0	0	0	0	0	0	0	0	0	0	0	0	0	0	0	0	0
0.75	0	0	0	2	0	4	0	0	3	2	3	0	0	0	0	0	0	0	0	0	0	0	0	2	2	0	0	4	0	1	3	3	0	1	0	1	0	0	0	0	0	0	0	0	0	0	0	0	0
1	0	3	0	0	0	0	0	0		0	0	0	1	1	0	0	0	0	0	1	0	0	0	0	0	0	0	0	0	0	0	0	0	0	1	0	0	0	0	0	0	0	0	0	0	0	0	0	0
1.25	0	0	0	0	0	0	0	0		2	0	0	0	0	2	0	0	0	0	0	0	0	0	0	0	0	0	0	0	0	0	0	0	1	0	0	0	0	0	0	0	0	0	0	2	0	0	0	1
1.5	4	0	0	0	0	4	0	0		0	0	0	2	0	1	2	0	2	0	4	2	0	0	0	3	0	3	0	0	0	0	0	2	0	0	0	0	0	0	0	0	1	0	0	0	0	1	0	0
1.75	4	3	0	4	4	0	4	0		3	3	2	0	0	4	0	4	3	4	3	0	3	3	3	3	4	3	0	0	2	4	0	4	0	0	0	0	0	0	0	0	0	1	0	0	0	0	2	1
2	3	3	2	4	3	4	0	0		3	4	2	3	2	4	2	4	3	0	4	3	3	4	0	3	3	2	4	0	0	4		4	4	2	4	0	3	2	0	3	2	0	1	2	2	0	0	0
2.25	3	0	3	4	3	4	0	0			4	0	0	0	4	0	4	0	4	3	4	4	3	3	2	2	0	4	0		0		4	0	3	0	0	2	0	0	0	2	2	0	0	0	1	3	2
3	3	0	2	3	3	3	3				3	3	0	0	3	0	3	3	0		0	3	0	0	0	0	0	0	0		3		3	2	4	0	4	3	0	0	3	0	0	1	2	0	0	0	0
4	0	2	0	0	2	2	0					3		3		0	0	0	0		2	3	2	0		0	0	0	0		3		0	0		0	0	0	1	0	0	2	0	0	0	0	0	2	0
Figure 2e-f - sex effect
dpi	female								male
0	0	0	0	0	0	0	0	0	0	0	0	0	0	0	0	0	0	0	0	0	0
0.25	0	3	0	0	0	0	0	1	0	0	1	0	0	1	0	0	0	0	0	0	0
0.5	0	0	0	0	0	0	0	0	0	2	0	0	0	0	0	0	1	0	2	0	0
0.75	0	0	4	3	2	3	0	0	0	2	0	0	0	0	0	0	0	0	0	0	0
1	0	3	0		0	0	0	1	0	0	0	0	0	0	1	1	0	0	0	0	0
1.25	0	0	0		2	0	0	0	0	0	0	0	0	0	0	0	2	0	0	0	0
1.5	4	0	4		0	0	0	4	0	0	0	0	0	0	2	0	1	2	0	2	2
1.75	4	3	0		3	3	4	3	0	4	4	4	0	2	0	0	4	0	4	3	0
2	3	3	4		3	4	0	4	2	4	3	0	0	2	3	2	4	2	4	3	3
2.25	3	0	4			4	4	3	3	4	3	0	0	0	0	0	4	0	4	0	4
3	3	0	3			3	0		2	3	3	3		3	0	0	3	0	3	3	0
4	0	2	2				0		0	0	2	0		3		0		0	0	0	2
[truncated: 6 more columns]

## Sheet: Figure 3
Source Data for Figure 3
Figure 3b - proximal small intestine combined scores
dpi	mock					MNV-1							MNV-3					MNV-CR6
1	0	0	0	0.5	1	1.5	0.5	0	1.5	0.5			1	0.5	1.5	0	3	0	1	0	0.5	0
2	2	1	0	2	0	7	5	10	7	10	5	5.5	2	4.5	1	9	5	2	2	0	3.5	1	4.5
Figure 3c - distal small intestine combined scores
dpi	mock					MNV-1							MNV-3					MNV-CR6
1	0	0	0	0	1.5	1	0	0	0	2			0	0	0	2	4	0	0	0	1	0
2	0	0	0	0		5	4	5	2	1.5	1.5	2.5	0	1	1.5	2	2	0	0	1	0	0	2

## Sheet: Figure 4
Source Data for Figure 4
Figure 4a - log (virus titers) at 2 dpi
tissue	MNV-1
proximal small intestine	4.07463	3.72562	3.6338	3.4223	3.56255	3.68488	3.42168	2.81816	3.22974	2.9431	3.1733	3.22613	3.2264
distal small intestine	3.96969	3.6072	3.18868	3.33529	3.40816	3.38322	3.16481	3.03386	2.67484	2.16749	3.06215	2.73874	2.84771
colon	3.56543	3.21961	3.88236	3.88461	3.70457	3.87506	3.16058	3.47049	2.91364	2.3098	3.12494	2.22915	3.31362
spleen	4.65835		5.6095	5.68552	5.39794	5.54507	5.6175	4.70321	4.97434	4.68425	5.40984	5.1597	5.23958
Figure 4b - log (light-insensitive virus titers)
tissue	0.5 dpi						1 dpi								2 dpi
proximal small intestine	0.30103	0.30103	3.5611	2.35564	0.30103	0.30103	0.477121	3.08493	2.95904	0.30103	0.30103	0.30103	2.76042	0.30103	0.30103	0.30103	0.30103	0.30103	0.30103	0.69897	0.30103	0.30103
distal small intestine	0.30103	0.30103	0.30103	2.93288	0.30103	0.30103	3.57749	2.42029	3.40312	3.11381	2.99896	3.68251	3.214	3.69373	2.70757	1.95424	0.30103	0.30103	1.95999	3.14737	3.09412	3.38021
colon	2.68124	3.14737	2.69914	0.69897	0.30103	0.30103	1.77815	2.66464	3.20412	0.944483	3.2667	0.30103	2.20629	1.52634	0.30103	1.36173	0.30103	0.30103	0.30103	1.04139	0.30103	0.30103
spleen	0.748188	2.30233	1.40824	0.50515	0.30103	0.30103	4.07335	3.85114	2.48287	0.30103	0.30103	0.30103	1.48287	0.30103	0.30103	2.29667	2.08493	0.30103	0.30103	0.681241	0.30103	0.30103

## Sheet: Figure 5
Source Data for Figure 5
Figure 5b - RNAscope ISH quantification, 1 dpi
tissue	positive-sense RNA					negative-sense RNA
GALT		3	2	2	3		2	1	0	1
LP	2	3	2	2	3	1	1	0	1	1
IEC	1	1	0	1	1	0	0	0	0	0
GALT	2	3	2	2	3	0	2	0	0	1
LP	1	2	2	2	2	1	1	0	0	1
IEC	0	2	1	0	2	0	0	0	0	0
GALT	2	2	2		2	0	0	0		0
LP	2	1	1	1	2	0	0	0	0	0
IEC	0	1	0	0	1	0	0	0	0	0
spleen	3	3	3	3	3	3	3	3	3	3
Figure 5e - RNAscope ISH quantification, 2 dpi
tissue	positive-sense RNA							negative-sense RNA
GALT		3	2		2				0	0		0
LP	2	2	2	2	2	1	2	0	0	0	0	0	0	0
IEC	2	1	2	1	1	0	0	0	0	0	0	0	0	0
GALT		2	2	3	2	2	2		0	0	0	0	0	0
LP	1	2	1	2	2	1	1	0	0	0	0	0	0	0
IEC	3	1	3	1	1	0	2	0	0	0	0	0	0	0
GALT	1	2	2	2	2	2	2	0	0	0	0	0	0	0
LP	0	1	1	1	1	1	1	0	0	0	0	0	0	0
IEC	1	1	1	0	1	1	1	0	0	0	0	0	0	0
spleen	2	3	2	3	3	3	3	1	2	0	2	2	2	2

## Sheet: Figure 6
Source Data for Figure 6
Figure 6a - log (virus titers)
tissue	WT													Rag1-/-
proximal small intestine	4.07463	3.72562	3.6338	3.4223	3.56255	3.68488	3.42168	2.81816	3.22974	2.9431	3.1733	3.22613	3.2264	3.73436	3.89973	3.92082	4.46828	4.2611	4.46783	4.9927	4.68444	4.63051	4.13219	4.65465	4.72245	4.59914	4.58935	4.70297
distal small intestine	3.96969	3.6072	3.18868	3.33529	3.40816	3.38322	3.16481	3.03386	2.67484	2.2	3.06215	2.73874	2.84771	4.40483	4.05078	4.37528	4.24115	3.69897	4.18221	4.27238	4.47137	4.21621	4.51312	4.31079	4.62234	4.42868	4.33062	4.59751
colon	3.56543	3.21961	3.88236	3.88461	3.70457	3.87506	3.16058	3.47049	2.91364	2.3098	3.12494	2.22915	3.31362	4.58875	4.39794	4.24818	4.51347	4.07789	4.44326	4.96933	5.12687	4.04139	5.09145	5.13128	4.94201	5.16879	4.62704	5.63403
spleen	4.65835		5.6095	5.68552	5.39794	5.54507	5.6175	4.70321	4.97434	4.68425	5.40984	5.1597	5.23958	3.78398	3.3837	3.20066	7.42732	7.03141	7.23736	7.03987	6.97772	7.01235	7.298	7.19814	6.66039	7.11514	7.03219	6.7736
Figure 6b-c - fecal scores in 3-d old BALB/c pups
dpi	WT																					Rag1-/-
0	0	0	0	0	0	0	0	0	0	0	0	0	0	0	0	0	0	0	0	0	0	0	0	0	0	0	0	0	0	0	0	0	0	0	0	0	0
0.25	0	3	0	0	1	0	0	0	0	0	0	1	0	0	0	0	0	0	0	1	0	0	0	0	0	0	2	2	2	0	0	1	1	1	0	1	1
0.5	0	0	0	2	0	0	0	0	0	0	0	0	0	0	1	0	2	0	0	0	0	1	0	0	0	0	0	0	0	0	0	2	0	0	0	0	0
0.75	0	0	0	2	0	4	0	0	3	2	3	0	0	0	0	0	0	0	0	0	0	0	0	0	0	0	0	0	0	0	0	0	0	0	0	2	0
1	0	3	0	0	0	0	0	0		0	0	0	1	1	0	0	0	0	0	1	0	0	0	0	0	0	0	0	0	0	0	0	0	0	2	0	0
1.25	0	0	0	0	0	0	0	0		2	0	0	0	0	2	0	0	0	0	0	0	3	0	0	0	0	0	3	0	0	0	0	0		0	0	0
1.5	4	0	0	0	0	4	0	0		0	0	0	2	0	1	2	0	2	0	4	2	0	0	0	0	0	3	3		3	0	0	0		0	1	0
1.75	4	3	0	4	4	0	4	0		3	3	2	0	0	4	0	4	3	4	3	0	0	0	1	4	0	2	3			4	0	1		0	3	0
2	3	3	2	4	3	4	0	0		3	4	2	3	2	4	2	4	3	0	4	3	2	0	2	3	2	3	3			3		2		0		0
2.25	3	0	3	4	3	4	0	0			4	0	0	0	4	0	4	0	4	3	4	0	0	0	3	2	3	3			3		2		0		3
3	3	0	2	3	3	3	3				3	3	0	0	3	0	3	3	0		0	2	2	0	3	2	0	0			3		3				0
4	0	2	0	0	2	2	0					3		3		0	0	0	0		2				2		2	2			0						3
5	1	1	1	2	1	1	2					2		3		0	0	3	0		0				0		2	1			2						3

## Sheet: Supplemental Figure 1
Source Data for Supplemental Figure 1
Supplemental Fig. 1 source data is the same as Fig. 1d
Supplemental Figure 1a- fecal scores in 3-d old BALB/c pups: Mock
dpi	mock
0	0	0	0	0	0	0	0	0	0	0	0	1	0	0	0	0	0	0	0
0.25	0	2	0	0	0	0	0	0	0	1	0	1	1	2	1	0	1	0	0
0.5	0	0	2	0	0	0	0	1	1	1	0	0	0	0	1	1	0	0	0
0.75	1	0	0	1	2	0	0	0	0	0	0	0	0	0	0	2	0	0	0
1	0	0	2	0	0	0	1	1	0	0	0	0	0	0	1	2	0	1	1
1.25	0	0	0	0	0	0	0	0	0	0	0	0	0	0	0	0	0	2
1.5	0	0	2	1	0	2	0	0	0	0	1	0	1	0	0	1	0	0
1.75	0		0	0	0	0	1	0	0	0	1	0	0	0	0	1	1	1
2	1		0	0	0		1	0	0	0	1	0	0	0	2	1	1
2.25	2		2	1	0		0	2	0	2	2	0	0	1	1	0	0
3	0		1	1			1	1	1	0	0		0	1	1	0	1
4	2		1	0			0	0	0	0	0		0	0	0	1	1
Supplemental Figure 1b- fecal scores in 3-d old BALB/c pups: UV inactivated MNV-1
dpi	uvMNV-1
0	0	0	0	0	0	0	0	0	0
0.25	1	0	1	0	0	0	0	0	0
0.5	0	0	1	0	2	2	0	0	0
0.75	0	0	0	0	2	0	0	0	0
1	0	0	0	1	2	2	0	0	1
1.25	1	1	1	0	2	2	0		1
1.5	1	1	0	0	0	2	0		2
1.75	0	2	0	0	0	1	2		0
2	0	1	0	0	0	1	1		1
2.25	0	0	1	0	0	2	2		1
3	0	0	1	0	1	1	2		1
4	1	1	0	0	0	1	2		1
Supplemental Figure 1c- fecal scores in 3-d old BALB/c pups: MNV-1
dpi	MNV-1
0	0	0	0	0	0	0	0	0	0	0	0	0	0	0	0	0	0	0	0	0	0
0.25	0	3	0	0	1	0	0	0	0	0	0	1	0	0	0	0	0	0	0	1	0
0.5	0	0	0	2	0	0	0	0	0	0	0	0	0	0	1	0	2	0	0	0	0
0.75	0	0	0	2	0	4	0	0	3	2	3	0	0	0	0	0	0	0	0	0	0
1	0	3	0	0	0	0	0	0		0	0	0	1	1	0	0	0	0	0	1	0
1.25	0	0	0	0	0	0	0	0		2	0	0	0	0	2	0	0	0	0	0	0
1.5	4	0	0	0	0	4	0	0		0	0	0	2	0	1	2	0	2	0	4	2
1.75	4	3	0	4	4	0	4	0		3	3	2	0	0	4	0	4	3	4	3	0
2	3	3	2	4	3	4	0	0		3	4	2	3	2	4	2	4	3	0	4	3
2.25	3	0	3	4	3	4	0	0			4	0	0	0	4	0	4	0	4	3	4
3	3	0	2	3	3	3	3				3	3	0	0	3	0	3	3	0		0
4	0	2	0	0	2	2	0					3		3		0	0	0	0		2
Supplemental Figure 1d- fecal scores in 3-d old BALB/c pups: MNV-3
dpi	MNV-3
0	0	0	0	0	0	0	0	0	0	0	0	0	1	0	0	1	0	0	0	0	0
0.25	2	0	1	3	1	1	0	0	1	0	0	3	0	1	0	0	0	0	0	0	0
0.5	0	0	0	0	0	0	0	0	0	0	0	0	0	0	0	0	0	0	1	0	0
0.75	0	1	0	0	0	0	1	0	0	0	0	0	0	0	0	0	0	2	1	0	0
1	1	1	0	1	0	0	0	0	0	0	0	0	0	1	1	0	2	0	0	0	0
1.25	1	0	0	0	1	0	1	2	0	0	3	2	0	0	2	0	0	0	0	0	0
1.5	0	0	0	0	0	1	0	0	2	0								0	0	0	0
1.75	0	1	0	0	2	0	0	0	0	0	0	2	0	0	0	0	0	0	0	3	1
2	0	2	1	1	2	0	0	0	3	0	0	0	0	0	0	2	0	3	4	4	3
2.25	0	0	0	0	3	0	0	0	3	0	0	0	0	1	0	2	0	0	3	3
3	0	1	1	2	0	2	0	1	0	0	0	0	0	0	2	0	0	4	3	3
4	1	1	1	0	0	0	2	0	0	0	1	1	0	0	0	2	0	2	0	3
Supplemental Figure 1e- fecal scores in 3-d old BALB/c pups: MNV-CR6
dpi	MNV-CR6
0	0	0	0	0	0	0	0	0	0	0	0	1	0	0	0	0	0	0	0
0.25	0	0	0	0	0	0	0	0	1	2	2	1	1	0	0	0	0	0	0
0.5	0	0	0	0	0	0	0	0	0	0	0	0	0	0	0	0	0	0	0
0.75	0	0	0	0	0	0	0	0	0	0	0	0	0	0	0	0	0	1	0
1	0	1	0	0	0	0	0	0	0	0	0	0	0	1	1	0	3	0	0
1.25	0	2	2	2	0	1	0	0	0	0	1	0	1	0	2	0	3	2	0
1.5								0	0	0	0	0	1	1	0	0	2	3	2
1.75	0	0	2	0	0	0	0	0	1	1	0	0	0	0	2	2	1	0	3
2	1	3	0	0		1		1	2	1	0	0	0	0		3	2	3	0
2.25	0	0	2	0		0		2	0	0	0	1	0	1		0	0	0	0
3	2	2	0			1			0	1	0	1	0	0		3	1	0	2
4	0	2	2			3			1	0	1	1	2	0		0	0	1	1

## Sheet: Supplemental Figure 2
Source Data for Supplemental Figure 2
Supplemental Figure 2a - inflammatory cell infiltrate
tissue	mock					MNV-1							MNV-3					MNV-CR6
proximal small intestine	0	0	0	0	0	0	0	3	3	3	0	0	0	0	0	2	0	0	1.5	0	0	0	0
distal small intestine	0	0	0	0	0	1	1	2	0	0	0	0	0	0	0	0	0	0	0	0	0	0	0
Supplemental Figure 2b - epithelial changes
tissue	mock					MNV-1							MNV-3					MNV-CR6
proximal small intestine	0	0	0	1	0	3	2	4	3	4	2	2.5	1	3.5	0	4	3	1	1	0	1	0.5	2.5
distal small intestine	0	0	0		0	3	2	2	1	0.5	0.5	1.5	0	0	0.5	1	1	0	0	0	0	0	1
Supplemental Figure 2c - mucosal architecture
tissue	mock					MNV-1							MNV-3					MNV-CR6
proximal small intestine	1	0	1	2	1	4	3	3	1	3	3	3	1	1	1	3	1	0	0	0	2	1.5	2
distal small intestine	0	0	0		0	1	1	1	1	1	1	1	0	1	1	1	1	1	0	0	0	0	1
